# Supplementary material for: Visible-Light Activation of Persulfate or H2O2 by Fe2O3/TiO2 Immobilized on Glass Support for Photocatalytic Removal of Amoxicillin: Mechanism, Transformation Products, and Toxicity Assessment
Source: Nanomaterials (Basel). 2022 Dec 5;12(23):4328. doi: 10.3390/nano12234328 (PMC9738309; doi:10.3390/nano12234328)
Supplement: Supplementary file 1 [file nanomaterials-12-04328-s001.zip]

Archive with 1 entries (1 files):
- nanomaterials-2068175-supplementary.pdf
